# Supplementary material for: Soluble Vascular Cell Adhesion Molecule-1 (sVCAM-1) Is Elevated in Bronchoalveolar Lavage Fluid of Patients with Acute Respiratory Distress Syndrome
Source: PLoS One. 2016 Feb 26;11(2):e0149687. doi: 10.1371/journal.pone.0149687 (PMC4768838; doi:10.1371/journal.pone.0149687)
Supplement: S1 Data — (XLSX) [file pone.0149687.s001.xlsx]

## Sheet: Sheet1
Sample ID	VAP	Dead/alive	Organism	Age	Gender	Race/ ethnicity	Pre-bronch days on vent	Total days on vent	PaO2/FiO2 Ratio	Ang-1 pg/mL	Ang-2 pg/mL	sESEL pg/mL	sVCAM-1 pg/mL
PT 001	0	0	.	37	0	1	5	11	131	136.237	80.4535	1449.41	7839.24
PT 002	0	0	.	42	1	1	4	5	121	102.853	13.6719	221.877	7238.41
PT 003	0	0	.	67	0	1	3	4	156	19.5312	13.6719	11.7188	74.2585
PT 004	0	0	.	66	1	1	7	12	155	24.931	18.8918	11.7188	1514.86
PT 005	0	1	.	69	1	1	1	20	97	52.9041	13.6719	99.9015	134.179
PT 006	0	1	.	83	0	1	3	9	151	119.707	77.763	243.878	2000
PT 007	0	0	.	25	1	1	13	38	203	19.5312	13.6719	11.7188	41.8092
PT 008	0	0	.	56	0	2	2	5	220	19.5312	13.6719	11.7188	19.4107
PT 009	0	1	.	91	1	1	12	20	182	89.3493	276.508	364.427	8025.33
PT 010	0	0	.	49	1	1	4	11	219	19.5312	13.6719	120.842	84.5964
PT 011	0	1	.	84	1	1	3	8	155	19.5312	13.6719	108.956	902.07
PT 012	0	0	.	66	0	1	14	15	85	19.5312	13.6719	11.7188	94.1573
PT 013	0	0	.	37	0	1	5	7	97	19.5312	22.4535	489.281	14461.8
PT 014	0	1	.	60	1	1	10	25	220	19.5312	13.6719	11.7188	1670.4
PT 015	0	0	.	62	0	2	1	10	234	31.928	13.6719	11.7188	208.452
PT 016	0	0	.	75	0	1	1	11	120	19.5312	13.6719	11.7188	748.418
PT 017	0	0	.	75	0	1	6	17	97	107.726	71.5186	229.285	2203.8
PT 018	0	0	.	83	0	1	.	.	250	19.5312	13.6719	11.7188	648.614
PT 019	0	0	.	43	1	1	.	.	176	19.5312	13.6719	11.7188	514.854
PT 020	1	1	Haemophilus influenzae	73	1	1	5	12	186	19.5312	13.6719	11.7188	417.69
PT 021	1	1	Citrobacter; Staphylococcus, coagulase negative	84	1	1	.	20	87	19.5312	13.6719	11.7188	6.59208
PT 022	1	1	MSSA	64	0	3	8	16	105	19.5312	13.6719	288.672	7232.39
PT 023	1	1	Pseudomonas aeruginosa	79	1	1	16	35	72	19.5312	13.6719	102.908	1395.16
PT 024	1	0	Hemophilus influenzae	47	1	2	13	27	238	19.5312	13.6719	11.7188	1276.08
PT 025	1	0	Hemophilus influenzae	54	1	1	5	12	200	472.135	13.6719	11.7188	2000
PT 026	1	0	Streptococcus milleri, MSSA	51	1	1	.	.	135	19.5312	13.6719	11.7188	1067.23
NL 027	.	.	.	.	.	.	.	.	.	19.5312	48.5896	93.0109	203.838
NL 028	.	.	.	.	.	.	.	.	.	19.5312	13.6719	72.0306	119.083
NL 029	.	.	.	.	.	.	.	.	.	21.1196	99.4741	234.406	86.3477
NL 030	.	.	.	.	.	.	.	.	.	50.4334	13.6719	102.994	123.959
NL 031	.	.	.	.	.	.	.	.	.	19.5312	13.6719	11.7188	13.2998
	Yes==1	Dead==1			Male==1	White==1
	No==0	Alive==0			Female==0	AA==2
						Pacific Islander==3
